# Supplementary material for: Natural History of Oral HPV Infection among Indigenous South Australians
Source: Viruses. 2023 Jul 18;15(7):1573. doi: 10.3390/v15071573 (PMC10385757; doi:10.3390/v15071573)
Supplement: Supplementary file 1 [file viruses-15-01573-s001.zip]

Archive with 1 entries (1 files):
- viruses-2452862-supplementary.pdf
